# Supplementary material for: State monitoring and fault prediction of centrifugal compressors based on long short–term memory and principal component analysis (LSTM-PCA)
Source: PeerJ Comput Sci. 2024 Oct 21;10:e2433. doi: 10.7717/peerj-cs.2433 (PMC11623196; doi:10.7717/peerj-cs.2433)
Supplement: Supplemental Information 1 [file peerj-cs-10-2433-s001.m]

% Generate training data
xunlian=importdata('C:\Users\HP\Desktop\training data.mat');

jiance = importdata('C:\Users\HP\Desktop\monitor data.mat');

%% filtering
c=2;
d=13;
data=jiance(50:end,c:d);
data=table2array(data);
data0=jiance(:,1);
windowSize = 430; 
stride = 10; 

numWindows = floor((size(data, 1) - windowSize) / stride) + 1;

for i1 = 1:numWindows
    startIndex = (i1 - 1) * stride + 1;
    endIndex = startIndex + windowSize - 1;
    windowData = data(startIndex:endIndex, :);
    x=data0(startIndex:endIndex,:);
    n=table2array(x);
    x= datetime(n);

window_size =15;  
step = 1;  

filtered_data = zeros(size(windowData));

for col = 1 : size(windowData, 2)
    column_data = windowData(:, col);

for i = 1 : step : size(windowData, 1) - window_size + 1

    window = column_data(i : i + window_size - 1);
    

    q1 = quantile(window, 0.25);  
    q3 = quantile(window, 0.75);  

    
    middle_data = window(window >= q1 & window <= q3);
    mean_value = mean(middle_data);

   
    threshold = mean_value + (window - mean_value) * 1.483;

    
    outliers = window < threshold | window > threshold;
    window(outliers) = mean_value;
    
  
    filtered_data(i : i + window_size - 1,col) = window;
end
end

%% predict
qq=1;
ww=400;
ee=400;
rr=430;
tt=0;


data1=filtered_data(:,1:12)';
dataTrain1=data1(:,qq:rr);
dataTrain = data1(:,qq:ee); 
dataTest = data1(:,ee:rr);    

mu = mean(dataTrain,2);
sig = std(dataTrain,0,2);    
dataTrainStandardized = (dataTrain - mu) ./ sig;    

XTrain = dataTrainStandardized(:,1:end-1);  
YTrain = dataTrainStandardized(:,2:end);  

%% LSTM Network Training
numFeatures = numel(XTrain (:,1));  
numResponses = numel(XTrain (:,1)) ;  
numHiddenUnits = 200;  
 
layers = [ ...
    sequenceInputLayer(numFeatures)    
    lstmLayer(numHiddenUnits)     
    fullyConnectedLayer(numResponses)   
    regressionLayer];      
 

options = trainingOptions('adam', ...
    'MaxEpochs',500, ...
    'GradientThreshold',2, ...
    'InitialLearnRate',0.01, ...      
    'LearnRateSchedule','piecewise', ...
    'LearnRateDropPeriod',259, ...     
    'LearnRateDropFactor',0.1, ...     
    'Verbose',0,  ... 
    'Plots','training-progress');    
net = trainNetwork(XTrain,YTrain,layers,options);   
%% Neural Network Initialization
net = predictAndUpdateState(net,XTrain);  
[net,YPred] = predictAndUpdateState(net,YTrain(:,end)); 

% for i = 2:(rr-ww+tt+1) 
for i = 2:(rr-ee+tt+1) 
    [net,YPred(:,i)] = predictAndUpdateState(net,YPred(:,i-1),'ExecutionEnvironment','cpu');  
end
%% Make data predictions for validating neural networks (update network state with predicted values)
% YPred = repmat(sig, size(YPred, 1), 1) .* YPred + repmat(mu, size(YPred, 1), 1); 
 YPred = sig.* YPred+mu ;

rmse = sqrt(mean((YPred(:,1:rr-ee+1)-dataTest).^2,2)) ;    
rmse1 = sqrt(mean((YPred(:,1:rr-ee+1)-dataTest).^2)) ; 
rmse2 = sqrt(mean((YPred(:,rr-ee:rr-ee+tt)-dataTrain1(rr:rr+tt)).^2,2)) ;   
figure
subplot(2,1,1)
% xx=qq:ww;
plot(dataTrain1(:,1:end)','-','DisplayName', 'Observed')  
hold on
idx = ee:rr;   %为横坐标 
plot(idx,YPred(:,1:(rr-ee+1)),'.-','DisplayName', 'Forecast') 
% idx = rr:rr+tt;   %为横坐标
% plot(idx,YPred(:,1:(tt+1)),'.-')  %显示预测值
hold off
% plot(app.UIAxes5,xx,dataTrain(:,1:end),idx,YPred(:,1:(rr-ee+1)),'.-')

xlabel("Time")
ylabel("Output variables")
title("Forecast")
legend('show');
% legend(["Observed" "Forecast"])

subplot(2,1,2)
plot(data1')
xlabel("Time")
ylabel("Output variables")
title("Dataset")


figure
idx = ee:(rr+tt);   
plot(idx,YPred(:,1:(rr-ee+tt+1)),'.-') 

%% data assignment
aa=xunlian(:,c:d);
x=table2array(aa);

windowSize1 = 100; 
stride = 1; 


ii1 = jiance(400:700, c:d); 
ii1 = table2array(ii1); 


numWindows1 = floor((size(ii1, 1) - windowSize1) / stride) + 1; 
% windows = cell(numWindows1, 1);

for w = 1:numWindows1
    startIndex1 = (w - 1) * stride + 1;
    endIndex1 = startIndex1 + windowSize1 - 1;
    if endIndex1 > size(ii1, 1)
        continue; 
    end
    windows{w} = ii1(startIndex1:endIndex1, :); 
ii1=windows{w};
ii2=YPred(:,1:(rr-ee))';
% ii2=YPred(:,rr-ee:(rr-ee+tt))';
% xx=ii1
xx=vertcat(ii1,ii2);

xx_train=[x];
xx_test=[xx];
%  xx_test(51:100,2)=xx_test(51:100,2)+15*ones(50,1);

 

Xtrain=xx_train;
Xtest=xx_test;
X_mean=mean(Xtrain);
X_std=std(Xtrain);
[X_row, X_col]=size(Xtrain);
Xtrain=(Xtrain-repmat(X_mean,X_row,1))./repmat(X_std,X_row,1); 
 
%% 3.PCA dimensionality reduction
SXtrain = cov(Xtrain);
[T,lm]=eig(SXtrain);
D=flipud(diag(lm));

num=1;
while sum(D(1:num))/sum(D)<0.85
    num = num+1;
end
P = T(:,X_col-num+1:X_col); 
P_=fliplr(P); 
 
 
%% 4. Calculate the limits for T2 and Q

T2UCL1=num*(X_row-1)*(X_row+1)*finv(0.99,num,X_row - num)/(X_row*(X_row - num));
 
% is found with a 99% Q statistical control limit
for i = 1:3
    th(i) = sum((D(num+1:X_col)).^i);
end
h0 = 1 - 2*th(1)*th(3)/(3*th(2)^2);
ca = norminv(0.99,0,1);
QU = th(1)*(h0*ca*sqrt(2*th(2))/th(1) + 1 + th(2)*h0*(h0 - 1)/th(1)^2)^(1/h0); 
 
%% 5. Model testing
n = size(Xtest,1);
Xtest=(Xtest-repmat(X_mean,n,1))./repmat(X_std,n,1);

[r,y] = size(P*P');
I = eye(r,y); 
T2 = zeros(n,1);
Q = zeros(n,1);
lm_=fliplr(flipud(lm));
%T2的计算公式Xtest.T*P_*inv(S)*P_*Xtest
for i = 1:n
    T2(i)=Xtest(i,:)*P_*inv(lm_(1:num,1:num))*P_'*Xtest(i,:)';    
    Q(i) = Xtest(i,:)*(I - P*P')*Xtest(i,:)';                                                                                    
end
%% 6. Plot T2 and SPE plots
figure('Name','PCA');
subplot(2,1,1);
plot(1:i,T2(1:i),'k');
hold on;
plot(i:n,T2(i:n),'k');
title('Graph of changes in statistics');
xlabel('Number of samples');
ylabel('T2');
hold on;
line([0,n],[T2UCL1,T2UCL1],'LineStyle','--','Color','r');
% plot(app.UIAxes,1:i,T2(1:i),'k-',i:n,T2(i:n),'k-',[0,n],[T2UCL1,T2UCL1],'--r');
subplot(2,1,2);
plot(1:i,Q(1:i),'k');
hold on;
plot(i:n,Q(i:n),'k');
title('Graph of changes in statistics');
xlabel('Number of samples');
ylabel('SPE');
hold on;
line([0,n],[QU,QU],'LineStyle','--','Color','r');
end
end
